# Supplementary material for: Crosstalk among Alternative Polyadenylation, Genetic Variants and Ubiquitin Modification Contribute to Lung Adenocarcinoma Risk
Source: Int J Mol Sci. 2024 Jul 24;25(15):8084. doi: 10.3390/ijms25158084 (PMC11311407; doi:10.3390/ijms25158084)
Supplement: Supplementary file 1 [file ijms-25-08084-s001.zip]

Archive with 1 entries (1 files):
- ijms-3070188-supplementary.pdf
